# Supplementary material for: Intraflagellar transport-associated CCDC92 is required for spermiogenesis and male fertility in mice
Source: J Mol Cell Biol. 2025 Aug 5;17(5):mjaf022. doi: 10.1093/jmcb/mjaf022 (PMC12802938; doi:10.1093/jmcb/mjaf022)
Supplement: mjaf022_Supplemental_Files [file mjaf022_supplemental_files.zip]

Archive with 4 entries (4 files):
- Supplementary Material 1R.pdf
- Video S1.mp4
- Video S2.avi
- Video S3.avi
